# Supplementary material for: Promoting axon regeneration by inhibiting RNA N6-methyladenosine demethylase ALKBH5
Source: eLife. 2023 Aug 3;12:e85309. doi: 10.7554/eLife.85309 (PMC10400074; doi:10.7554/eLife.85309)
Supplement: Figure 2—source data 3. [file elife-85309-fig2-data3.zip]

Archive with 7 entries (5 files):
- Figure 2-Source data 3/Figure 2-Source data 3.tif
- Figure 2-Source data 3/unedited/
- Figure 2-Source data 3/unedited/ALKBH5-merge.tif
- Figure 2-Source data 3/unedited/ALKBH5.Tif
- Figure 2-Source data 3/unedited/GAPDH-merge.Tif
- Figure 2-Source data 3/unedited/GAPDH.Tif
- Figure 2-Source data 3/
