# Supplementary material for: Promoting axon regeneration by inhibiting RNA N6-methyladenosine demethylase ALKBH5
Source: eLife. 2023 Aug 3;12:e85309. doi: 10.7554/eLife.85309 (PMC10400074; doi:10.7554/eLife.85309)
Supplement: Figure 5—source data 4. [file elife-85309-fig5-data4.zip]

Archive with 17 entries (13 files):
- Figure 5-Source data 4/
- Figure 5-Source data 4/Figure 5-Source data 4.tif
- Figure 5-Source data 4/unedited/
- Figure 5-Source data 4/unedited/E/
- Figure 5-Source data 4/unedited/E/ALKBH5-merge.tif
- Figure 5-Source data 4/unedited/E/ALKBH5.tif
- Figure 5-Source data 4/unedited/E/GAPDH-merge.Tif
- Figure 5-Source data 4/unedited/E/GAPDH.Tif
- Figure 5-Source data 4/unedited/E/LIPN2-merge.tif
- Figure 5-Source data 4/unedited/E/LIPN2.Tif
- Figure 5-Source data 4/unedited/G/
- Figure 5-Source data 4/unedited/G/ALKBH5-merge.tif
- Figure 5-Source data 4/unedited/G/ALKBH5.Tif
- Figure 5-Source data 4/unedited/G/GAPDH-merge.Tif
- Figure 5-Source data 4/unedited/G/GAPDH.Tif
- Figure 5-Source data 4/unedited/G/LPIN2-merge.Tif
- Figure 5-Source data 4/unedited/G/LPIN2.Tif
