# Supplementary material for: Promoting axon regeneration by inhibiting RNA N6-methyladenosine demethylase ALKBH5
Source: eLife. 2023 Aug 3;12:e85309. doi: 10.7554/eLife.85309 (PMC10400074; doi:10.7554/eLife.85309)
Supplement: Figure 6—source data 3. [file elife-85309-fig6-data3.zip]

Archive with 13 entries (9 files):
- Figure 6-Source data 3/
- Figure 6-Source data 3/Figure 6-Source data 3.tif
- Figure 6-Source data 3/unedited/
- Figure 6-Source data 3/unedited/B/
- Figure 6-Source data 3/unedited/B/GAPDH-merge.Tif
- Figure 6-Source data 3/unedited/B/GAPDH.Tif
- Figure 6-Source data 3/unedited/B/LPIN2-merge.tif
- Figure 6-Source data 3/unedited/B/LPIN2.Tif
- Figure 6-Source data 3/unedited/D/
- Figure 6-Source data 3/unedited/D/GAPDH-merge.Tif
- Figure 6-Source data 3/unedited/D/GAPDH.Tif
- Figure 6-Source data 3/unedited/D/LPIN2-merge.Tif
- Figure 6-Source data 3/unedited/D/LPIN2.Tif
